# Supplementary material for: W546 stacking disruption traps the human porphyrin transporter ABCB6 in an outward-facing transient state
Source: Commun Biol. 2023 Sep 21;6:960. doi: 10.1038/s42003-023-05339-3 (PMC10514269; doi:10.1038/s42003-023-05339-3)
Supplement: Supplementary file 4 — Supplementary Data 1 [file 42003_2023_5339_MOESM4_ESM.xlsx]

## Sheet: Figure 1a
				ATPase activity (nmol/mg/min)				Plotted
	Construct	Substrate	ATP analogs	I	II	III	IV	Avg	SD	SEM
	hABCB6core	-	ATP	17.6849	17.6849	19.2926	20.9003	18.8907	1.53927	0.769636
		CPIII		65.9164	67.5241	70.7395	67.5241	67.926	2.023	1.0115
		Hemin:GSH		221.865	226.688	226.688	199.357	218.65	13.0612	6.53058
		-	ADP-VO4	11.254	12.8617	12.8617	-	12.3258	0.928216	0.535906
		CPIII		11.254	11.254	9.6463	-	10.7181	0.928216	0.535906
		Hemin:GSH		33.7621	40.1929	33.7621	-	35.9057	3.71286	2.14362
		-	ADP-AlF4	-	-	-	-	-	-	-
		CPIII		6.43087	4.82315	6.43087	-	5.89496	0.928216	0.535906
		Hemin:GSH		48.2315	53.0547	48.2315	-	49.8392	2.78465	1.60772
		-	AMP-PNP	8.03859	8.03859	11.254	-	9.1104	1.85643	1.07181
		CPIII		14.4695	11.254	12.8617	-	12.8617	1.60772	0.928216
		Hemin:GSH		14.4695	14.4695	14.4695	-	14.4695	2.17558e-15	1.25607e-15
		-	ADP-SO4	22.508	20.9003	22.508	-	21.9721	0.928216	0.535906
		CPIII		70.7395	69.1318	62.701	-	67.5241	4.25362	2.45583
		Hemin:GSH		147.91	162.379	173.633	-	161.308	12.8952	7.44504
	hABCB6core E752Q mutant	-	ATP	14.4695	14.4695	11.254	-	13.3976	1.85643	1.07181
		CPIII		11.254	14.4695	17.6849	-	14.4695	3.21543	1.85643
		Hemin:GSH		11.254	12.8617	12.8617	-	12.3258	0.928216	0.535906

## Sheet: Figure 1b
				Emission intensity
				1st prep			2nd prep			3rd prep				Plotted
	Construct	Substrate	ATP analogs	I	II	III	IV	V	VI	VII	VIII	IX	X	Avg	SD	SEM
	Empty	CPIII	ATP	86.377	83.333	94.623	52.12	80.48	77.298	74.066	52.804	56.223	-	73.036	15.629	5.20968
	hABCB6core		ATP	345.477	354.375	368.419	413.651	373.317	362.226	380.155	408.045	381.997	-	376.407	22.7758	7.59194
			ADP-VO4	63.348	64.721	86.428	97.099	108.406	-	-	-	-	-	84.0004	19.8199	8.86374
			ADP-AlF4	72.206	78.02	88.735	89.979	99.565	72.526	-	-	-	-	83.5052	11.0044	4.49251
			AMP-PNP	165.661	168.81	97.479	202.882	150.432	162.702	-	-	-	-	157.994	34.4445	14.0619
			ADP-SO4	53.867	59.527	42.214	45.22	41.633	43.629	-	-	-	-	47.6817	7.31486	2.98628
	hABCB6core E752Q mutant		ATP	92.259	100.756	92.033	30.607	30.967	36.414	-	-	-	-	63.8393	34.3585	14.0268
	hABCB6core W546A mutant		ATP	-	-	-	120.962	150.719	139.742	212.971	217.886	216.578	187.738	178.085	40.5343	15.3205
following data represents the fold values when considering empty liposome intensity as 1
				fold value
				1st prep			2nd prep			3rd prep				Plotted
	Construct	Substrate	ATP analogs	I	II	III	IV	V	VI	VII	VIII	IX	X	Avg	SD	SEM
	Empty	CPIII	ATP	1.18266	1.14099	1.29557	0.713621	1.10192	1.05835	1.0141	0.722986	0.769798	-	1	0.213991	0.0713303
	hABCB6core		ATP	4.73023	4.85206	5.04435	5.66366	5.11141	4.95955	5.20504	5.5869	5.23026	-	5.15372	0.311844	0.103948
			ADP-VO4	0.867353	0.886152	1.18336	1.32947	1.48428	-	-	-	-	-	1.15012	0.271372	0.121361
			ADP-AlF4	0.988636	1.06824	1.21495	1.23198	1.36323	0.993017	-	-	-	-	1.14334	0.15067	0.0615109
			AMP-PNP	2.26821	2.31133	1.33467	2.77784	2.0597	2.2277	-	-	-	-	2.16324	0.47161	0.192534
			ADP-SO4	0.73754	0.815036	0.577989	0.619147	0.570034	0.597363	-	-	-	-	0.652852	0.100154	0.0408878
	hABCB6core E752Q mutant		ATP	1.2632	1.37954	1.2601	0.419067	0.423996	0.498576	-	-	-	-	0.87408	0.470432	0.192053
	hABCB6core W546A mutant		ATP	-	-	-	1.6562	2.06363	1.91333	2.91597	2.98327	2.96536	2.57049	2.43832	0.55499	0.209767

## Sheet: Figure 1c
			ATPase activity (nmol/mg/min)					Plotted
	Construct	ATP Conc. (µM)	I	II	III	IV	V	Avg	SD	SEM
	hABCB6core W546A mutant	0	3.21543	2.41158	1.60772	2.41158	3.21543	2.57235	0.672556	0.300776
		100	27.3312	27.3312	24.9196	26.5273	28.135	26.8489	1.21911	0.545203
		250	35.3698	36.1736	39.3891	39.3891	40.1929	38.1029	2.17191	0.971306
		500	45.0161	45.8199	47.4277	48.2315	46.6238	46.6238	1.27101	0.568414
		1000	48.2315	49.0354	48.2315	48.2315	48.2315	48.3923	0.359496	0.160772
		2000	43.4084	42.6045	42.6045	39.3891	43.4084	42.283	1.66692	0.745468
	hABCB6core	0	2.41158	3.21543	2.41158	2.94748	-	2.74652	0.401929	0.200965
		100	9.6463	9.6463	9.6463	9.6463	-	9.6463	0	0
		250	15.2733	13.6656	15.2733	14.4695	-	14.6704	0.769636	0.384818
		500	17.6849	19.2926	17.6849	17.9528	-	18.1538	0.769636	0.384818
		1000	16.881	17.6849	16.881	17.149	-	17.149	0.378943	0.189471
		2000	17.6849	16.0772	15.2733	15.8092	-	16.2111	1.03778	0.518888

## Sheet: Figure 3a
				ATPase activity (nmol/mg/min)						Plotted								ATPase activity (nmol/mg/min)						Plotted
	Construct	Reconstitution	ATP Conc. (µM)	I	II	III	IV	V	VI	Avg	SD	SEM			Construct	Reconstitution	ATP Conc. (µM)	I	II	III	IV	V	VI	Avg	SD	SEM
	hABCB6core	nanodisc Brain Extract polar lipid human ApoA1(Δ1-43)	0	3.21543	4.01929	3.21543	3.21543	2.41158	4.01929	3.34941	0.605123	0.24704			hABCB6core W546A mutant	nanodisc POPG human ApoA1(Δ1-43)	0	3.61736	4.01929	3.21543	3.21543	4.82315	4.01929	3.81833	0.609556	0.24885
			100	57.074	57.8778	53.8585	68.328	73.1511	64.3087	62.433	7.43153	3.03391					100	11.455	11.254	10.4502	10.4502	12.0579	9.6463	10.8856	0.865938	0.353518
			250	80.3859	57.8778	65.1125	83.6013	82.7974	84.4051	75.6967	11.3161	4.61976					250	14.8714	15.2733	16.881	16.881	16.0772	17.6849	16.2781	1.07097	0.437223
			500	81.9936	71.5434	73.1511	105.305	90.836	107.717	88.4244	15.6371	6.3838					500	17.082	16.881	17.6849	19.2926	20.0965	16.881	17.9863	1.37921	0.56306
			1000	72.3473	80.3859	80.3859	112.54	97.2669	109.325	92.0418	16.7677	6.8454					1000	17.8859	18.4887	18.4887	20.9003	20.9003	17.6849	19.0581	1.46258	0.597098
			2000	77.9743	71.5434	81.9936	98.0707	121.383	109.325	93.3816	19.5152	7.96704					2000	18.2878	20.0965	19.2926	23.3119	18.4887	21.7042	20.1969	1.96802	0.80344
				ATPase activity (nmol/mg/min)						Plotted								ATPase activity (nmol/mg/min)				Plotted
	Construct	Reconstitution	ATP Conc. (µM)	I	II	III	IV	V	VI	Avg	SD	SEM			Construct	Reconstitution	ATP Conc. (µM)	I	II	III	IV	Avg	SD	SEM
	hABCB6core W546A mutant	nanodisc Brain Extract polar lipid human ApoA1(Δ1-43)	0	4.01929	3.21543	2.41158	2.41158	3.21543	4.01929	3.21543	0.718993	0.293528			hABCB6core	detergent micelle cymal-6/CHS	0	2.41158	3.21543	2.41158	2.94748	2.74652	0.401929	0.200965
			100	18.4887	16.881	17.6849	32.1543	24.1158	24.9196	22.3741	5.87239	2.39739					100	9.6463	9.6463	9.6463	9.6463	9.6463	1.02558e-15	5.1279e-16
			250	25.7235	24.9196	29.7428	27.3312	32.1543	34.5659	29.0729	3.78469	1.54509					250	15.2733	13.6656	15.2733	14.4695	14.6704	0.769636	0.384818
			500	36.1736	32.9582	36.1736	42.6045	39.3891	40.9968	38.0493	3.58296	1.46274					500	17.6849	19.2926	17.6849	17.9528	18.1538	0.769636	0.384818
			1000	33.7621	33.7621	32.1543	42.6045	40.9968	44.2122	37.9153	5.26921	2.15115					1000	16.881	17.6849	16.881	17.149	17.149	0.378943	0.189471
			2000	37.7814	31.3505	32.9582	34.5659	38.5852	37.7814	35.5038	2.98259	1.21764					2000	17.6849	16.0772	15.2733	15.8092	16.2111	1.03778	0.518888
				ATPase activity (nmol/mg/min)						Plotted								ATPase activity (nmol/mg/min)					Plotted
	Construct	Reconstitution	ATP Conc. (µM)	I	II	III	IV	V	VI	Avg	SD	SEM			Construct	Reconstitution	ATP Conc. (µM)	I	II	III	IV	V	Avg	SD	SEM
	hABCB6core W546A mutant	nanodisc POPC human ApoA1(Δ1-43)	0	5.62701	4.82315	4.82315	4.01929	4.01929	4.82315	4.68917	0.605123	0.24704			hABCB6core W546A mutant	detergent micelle cymal-6/CHS	0	3.21543	2.41158	1.60772	2.41158	3.21543	2.57235	0.672556	0.300776
			100	11.254	10.4502	11.254	12.8617	12.8617	9.6463	11.388	1.28785	0.525761					100	27.3312	27.3312	24.9196	26.5273	28.135	26.8489	1.21911	0.545203
			250	14.4695	14.4695	14.4695	16.881	15.2733	15.2733	15.1393	0.939747	0.38365					250	35.3698	36.1736	39.3891	39.3891	40.1929	38.1029	2.17191	0.971306
			500	14.4695	15.2733	16.881	19.2926	18.4887	18.4887	17.149	1.94704	0.794877					500	45.0161	45.8199	47.4277	48.2315	46.6238	46.6238	1.27101	0.568414
			1000	16.881	17.6849	16.881	21.7042	18.4887	18.4887	18.3548	1.79148	0.731369					1000	48.2315	49.0354	48.2315	48.2315	48.2315	48.3923	0.359496	0.160772
			2000	17.6849	17.6849	16.881	20.9003	20.0965	19.2926	18.7567	1.58069	0.645316					2000	43.4084	42.6045	42.6045	39.3891	43.4084	42.283	1.66692	0.745468
				ATPase activity (nmol/mg/min)				Plotted
	Construct	Reconstitution	ATP Conc. (µM)	I	II	III	IV	Avg	SD	SEM
	hABCB6core W546A mutant	nanodisc POPS human ApoA1(Δ1-43)	0	4.01929	3.21543	3.21543	4.01929	3.61736	0.464108	0.232054
			100	12.8617	12.0579	10.4502	10.4502	11.455	1.20579	0.602894
			250	14.4695	15.2733	16.0772	13.6656	14.8714	1.03778	0.518888
			500	16.881	18.4887	18.4887	14.4695	17.082	1.89944	0.949722
			1000	18.4887	20.9003	17.6849	14.4695	17.8859	2.65598	1.32799
			2000	16.881	20.0965	19.2926	16.881	18.2878	1.6572	0.828598

## Sheet: Figure 3b
This data set is separated from Fig. 3a
					ATPase activity (nmol/mg/min)						Plotted
		Construct	ATP(2mM)	Reconstitution	I	II	III	IV	V	VI	Avg	SD	SEM
		hABCB6core	O	Brain Nanodisc	77.9743	71.5434	81.9936	98.0707	121.383	109.325	93.3816	19.5152	7.96704
			O	cymal-6/CHS	17.6849	16.0772	15.2733	15.8092	-	-	16.2111	1.03778	0.518888
		hABCB6core W546A mutant	O	Brain Nanodisc	37.7814	31.3505	32.9582	34.5659	38.5852	37.7814	35.5038	2.98259	1.21764
			O	POPC Nanodisc	17.6849	17.6849	16.881	20.9003	20.0965	19.2926	18.7567	1.58069	0.645316
			O	POPS Nanodisc	16.881	20.0965	19.2926	16.881	-	-	18.2878	1.6572	0.828598
			O	POPG Nanodisc	18.2878	20.0965	19.2926	23.3119	18.4887	21.7042	20.1969	1.96802	0.80344
			O	cymal-6/CHS	43.4084	42.6045	42.6045	39.3891	43.4084	-	42.283	1.66692	0.745468
